# Supplementary material for: Phylogeny and Cryptic Diversity of Diopatra (Onuphidae, Annelida) in the East Atlantic
Source: Biology (Basel). 2022 Feb 18;11(2):327. doi: 10.3390/biology11020327 (PMC8869602; doi:10.3390/biology11020327)
Supplement: Supplementary file 1 [file biology-11-00327-s001.zip › biology-1544771-supplementary/Supplementary Figures and Tables/Supplementary Tables 1-4 Figures 5-8_EW.xlsx]

## Sheet: TableS1
Table S1. List of specimens used in this study with voucher numbers, accession numbers and morphological references where appliccable.
Species	Clade	Morphology reference	Voucher	BOLD process ID	COI	16S	28S	Locality	Latitude	Longitude	Depth, m	Specimen Code
Diopatra aciculata	1	[38]	not vouchered		AY838867 [78]	AY838826 [78]	-	Australia
Diopatra cf. monroviensis	1	[17], this study	ZMBN 91409	MIWAP253-13	OL874652	OL874722	OL874783	Guinea	10.1517	-15.9281	35	MH68/onup73
Diopatra dentata	1	Not included	USNM1122125		GQ497522 [79]	GQ478129 [79]	-	Adelaide, Australia
Diopatra drewinensis	1	[17], this study	ZMBN126769	DIOWA004-18	OL874666	OL874738	OL874793	Guinea Bissau	11.5711	-17.2551	99	MH50
Diopatra drewinensis	1	[17], this study	ZMBN91383	MIWAP225-13	OL874665	OL874737	OL874792	Guinea Bissau	11.5711	-17.2551	99	D25/onup45
Diopatra micrura	1	[22], this study	ZMBN126771	DIOWA006-18	OL874672	OL874741	OL874796	Morocco	28.1698	-12.0021	32	MH04
Diopatra micrura	1	[22], this study	ZMBN 91371	MIWAP213-13	OL874675	-	-	Morocco	28.8003	-11.0059	35	onup33
Diopatra micrura	1	[22], this study	ZMBN 91372	MIWAP214-13	OL874674	-	-	Morocco	28.1698	-12.0021	32	onup34
Diopatra micrura	1	[22], this study	ZMBN 91373	MIWAP215-13	OL874673	-	-	Morocco	28.1719	-11.9925	32	onup35
Diopatra micrura	1	[22], this study	not vouchered		GQ456161 [22]	-	-	Portugal				Haplotype 1A/G
Diopatra micrura	1	[22], this study	not vouchered		-	GQ456163 [22]	-	Portugal				16s
Diopatra neapolitana	1	[38], [69]	not vouchered		JQ950321 [22]	JQ950322 [22]	-	Arcachon, France
Diopatra neapolitana	1	[38], [69]	ZMBN106621	EUNI004-21	KT992095 [69]	KT992099 [69]	OM628813	Vigo estuary, Spain	42.3	8.6167	0	fr1
Diopatra neapolitana	1	[38], [69]	not vouchered		-	EU878538 [21]	-	Ria de Aveiro, Portugal				16s
Diopatra neapolitana	1	[38], [69]	ZMH P-13819	-	-	-	-	Walvis Bay, Namibia
Diopatra sp. 01	1	This study	ZMBN91384	MIWAP227-13	OL874678	OL874744	OL874797	Nigeria	4.1482	5.7688	25	onup47/MH51
Diopatra sp. 01	1	This study	ZMBN126772	DIOWA007-18	OL874677	OL874743	-	Cameroon	3.6458	9.4775	25	MH52
Diopatra sp. 01	1	This study	ZMBN126773	DIOWA008-18	OL874676	OL874742	-	Gabon	-2.4631	9.5943	20	MH66
Diopatra sp. 01	1	This study	ZMBN91313	MIWAP226-13	OL874679	KJ027323 [2]	OL874798	Nigeria	4.1482	5.7688	25	onup46/BU24
Diopatra sp. 02	1	This study	ZMBN 91369	MIWAP211-13	OL874681	OL874745	-	Republic of Congo	-4.1205	11.0392	49	onup31/MH36
Diopatra sp. 03	1	This study	ZMBN126774	DIOWA009-18	OL874683	OL874747	OL874800	Cameroon	4.0223	8.7798	65	MH01
Diopatra sp. 03	1	This study	ZMBN126775	DIOWA010-18	OL874684	OL874748	OL874801	Gabon	0.0755	9.0276	61	MH60
Diopatra sp. 03	1	This study	ZMBN126776	DIOWA011-18	OL874682	OL874746	OL874799	Gabon	0.4063	8.9816	66	MH64
Diopatra sp. 04	1	This study	ZMBN126777	DIOWA012-18	OL874687	OL874752	-	Mauritania	16.3577	-16.752	103	MH05
Diopatra sp. 04	1	This study	ZMBN126778	DIOWA013-18	OL874686	OL874751	OL874803	Guinea Bissau	11.5711	-17.2551	99	MH49
Diopatra sp. 04	1	This study	ZMBN126779	DIOWA014-18	OL874685	OL874750	-	Senegal	12.5564	-17.5701	106	MH58
Diopatra sp. 04	1	This study	ZMBN126780	DIOWA015-18	-	OL874749	OL874802	Gabon	-4.2649	11.0062	91	MH59
Diopatra sp. 04	1	This study	ZMBN 91382	MIWAP224-13	OL874688	-	-	Guinea Bissau	11.5711	-17.2551	99	onup44
Diopatra sp. 05	1	This study	ZMBN126781	DIOWA016-18	OL874689	OL874753	-	Nigeria	3.9751	6.2965	45	MH65
Diopatra sp. 06	1	This study	ZMBN126782	DIOWA017-18	OL874690	OL874754	OL874804	Gabon	0.8625	9.2285	19	MH62
Diopatra sp. 07	1	This study	ZMBN126783	DIOWA018-18	OL874691	OL874755	-	Sierra Leone	7.4417	-12.8371	27	MH63
Diopatra sp. 08	1	This study	ZMBN126784	DIOWA019-18	OL874697	OL874760	OL874806	Nigeria	6.2271	4.3313	25	MH18
Diopatra sp. 08	1	This study	ZMBN126785	DIOWA020-18	OL874696	-	-	Nigeria	4.1027	8.2052	44	MH22
Diopatra sp. 08	1	This study	ZMBN126786	DIOWA021-18	OL874692	OL874756	-	Cameroon	3.9947	9.0897	28	MH38
Diopatra sp. 08	1	This study	ZMBN126787	DIOWA022-18	OL874693	OL874757	-	Cameroon	4.2095	8.7532	23	MH39
Diopatra sp. 08	1	This study	ZMBN126788	DIOWA023-18	OL874694	OL874758	OL874805	Cameroon	3.2253	9.7772	23	MH40
Diopatra sp. 08	1	This study	ZMBN126789	DIOWA024-18	OL874695	OL874759	-	Cameroon	3.9233	8.9327	60	MH41
Diopatra marocensis	2	[34], this study	ZMBN91364	MIWAP206-13	OL874669	OL874740	OL874795	Morocco	31.6147	-9.7558	36	MH03/onup26
Diopatra marocensis	2	[34], this study	ZMBN126770	DIOWA005-18	OL874667	OL874739	OL874794	Morocco	31.6147	-9.7558	36	MH07
Diopatra marocensis	2	[34], this study	ZMBN91363	MIWAP205-13	OL874668	-	-	Morocco	31.6147	-9.7558	36	onup25
Diopatra marocensis	2	[34], this study	ZMBN91366	MIWAP208-13	OL874670	-	-	Morocco	31.6147	-9.7558	36	onup28
Diopatra marocensis	2	[34], this study	ZMBN91374	MIWAP216-13	OL874671	-	-	Morocco	32.4725	-9.2744	40	onup36
Diopatra marocensis	2	[34], this study	not vouchered		GQ456165 [21]	-	-	Portugal				haplotype2g
Diopatra marocensis	2	[34], this study	not vouchered		-	FJ473306 [21]	-	Portugal				16s
Diopatra sp.	2	This study	ZMBN145681		-	-	-	Guinea	10.1517	-15.9281	35
Diopatra sp. 09	2	This study	ZMBN126790	DIOWA025-18	OL874702	OL874765	OL874808	Mauritania	18.3122	-16.2796	31	D20
Diopatra sp. 09	2	This study	ZMBN126791	DIOWA026-18	OL874703	OL874766	OL874809	West Sahara	22.8581	-16.4401	31	MH13
Diopatra sp. 09	2	This study	ZMBN126792	DIOWA027-18	OL874698	OL874761	-	West Sahara	22.8581	-16.4401	31	MH14
Diopatra sp. 09	2	This study	ZMBN126793	DIOWA028-18	OL874699	OL874762	-	West Sahara	22.8581	-16.4401	31	MH15
Diopatra sp. 09	2	This study	ZMBN126794	DIOWA029-18	OL874700	OL874763	-	West Sahara	22.8581	-16.4401	31	MH42
Diopatra sp. 09	2	This study	ZMBN126795	DIOWA030-18	OL874701	OL874764	OL874807	West Sahara	22.8581	-16.4401	31	MH43
Diopatra sp. 10	2	This study	ZMBN126796	DIOWA031-18	-	OL874767	OL874810	Mauritania	19.302	-16.8204	106	MH11
Diopatra sp. 10	2	This study	ZMBN126797	DIOWA032-18	-	OL874769	OL874812	Mauritania	19.302	-16.8204	106	MH57
Diopatra sp. 10	2	This study	ZMBN126798	DIOWA033-18	OL874704	OL874768	OL874811	Mauritania	19.302	-16.8204	106	MH61
Diopatra complex A	3	This study	ZMBN126812	DIOWA047-18	OL874662	OL874734	-	Guinea Bissau	10.1882	-15.8952	32	D11
Diopatra complex A	3	This study	ZMBN126813	DIOWA048-18	OL874657	OL874728	OL874788	Mauritania	19.2958	-16.8092	109	D12
Diopatra complex A	3	This study	ZMBN126814	DIOWA049-18	OL874661	OL874732	-	Morocco	29.6089	-10.2905	102	MH53
Diopatra complex A	3	This study	ZMBN126815	DIOWA050-18	OL874655	OL874726	OL874787	Senegal	14.4434	-17.4998	103	D16
Diopatra complex A	3	This study	ZMBN126816	DIOWA051-18	OL874654	OL874725	OL874786	Mauritania	18.3122	-16.2796	31	D8
Diopatra complex A	3	This study	ZMBN126817	DIOWA052-18	-	OL874724	OL874785	Mauritania	17.2466	-16.2972	31	D18
Diopatra complex A	3	This study	ZMBN126818	DIOWA053-18	OL874653	OL874723	OL874784	The Republic of Guinea	10.5563	-16.3517	33	D13
Diopatra complex A	3	This study	ZMBN126819	DIOWA054-18	-	OL874733	-	Mauritania	19.3063	-16.7474	30	D17
Diopatra complex A	3	This study	ZMBN126820	DIOWA055-18	OL874660	OL874731	-	West Sahara	22.8581	-16.4401	31	MH17
Diopatra complex A	3	This study	ZMBN126821	DIOWA056-18	OL874658	OL874729	OL874789	Mauritania	18.2848	-16.4628	101	D9
Diopatra complex A	3	This study	ZMBN126822	DIOWA057-18	OL874664	OL874736	-	Mauritania	19.3063	-16.7474	30	MH31
Diopatra complex A	3	This study	ZMBN126823	DIOWA058-18	OL874663	OL874735	OL874791	Mauritania	20.1374	-17.3749	30	D15
Diopatra complex A	3	This study	ZMBN126824	DIOWA059-18	OL874659	OL874730	OL874790	Senegal	14.4564	-17.4953	98	D19
Diopatra complex A	3	This study	ZMBN126825	DIOWA060-18	OL874656	OL874727	-	Sierra Leone	7.4417	-12.8371	27	MH56
Diopatra complex A	3	This study	ZMBN145682	-	-	-	-	Mauritania	19.3063	-16.7474	30
Diopatra sp. 11	3	This study	ZMBN126799	DIOWA034-18	OL874705	OL874770	OL874813	Sao Tome & Principe	1.6578	7.3298	47	D21
Diopatra sp. 11	3	This study	ZMBN126800	DIOWA035-18	-	OL874771	OL874814	Gabon	0.316	9.2422	25	D23
Diopatra angolensis	4	[20], this study	ZMBN126766	DIOWA001-18	OL874649	OL874719	-	Republic of Congo	-4.1205	11.0392	49	MH20
Diopatra cf. dubia	4	[14], this study	ZMBN126767	DIOWA002-18	OL874650	OL874720	-	Cameroon	3.3325	9.3893	105	MH19
Diopatra cf. dubia	4	[14], this study	ZMBN126768	DIOWA003-18	OL874651	OL874721	-	Cameroon	3.0372	9.5635	101	MH44
Diopatra cf. dubia	4	[14], this study	ZMBN145685	-	-	-	-	Republic of Congo	-5.1283	11.4873	202
Diopatra sp. 12	4	This study	ZMBN126809	DIOWA044-18	-	OL874772	OL874815	West Sahara	25.085	-16.3102	561	D10
Diopatra sp. 12	4	This study	ZMBN126810	DIOWA045-18	-	OL874774	-	West Sahara	24.1086	-16.7707	500	D14
Diopatra sp. 12	4	This study	ZMBN126811	DIOWA046-18	OL874706	OL874773	-	West Sahara	22.1148	-17.4549	575	MH55
Diopatra sp. 13	4	This study	ZMBN126801	DIOWA036-18	OL874708	OL874776	OL874817	Mauritania	18.3122	-16.2796	31	D22
Diopatra sp. 13	4	This study	ZMBN126802	DIOWA037-18	OL874707	OL874775	OL874816	Mauritania	19.3063	-16.7474	30	D24
Diopatra sp. 14	4	This study	ZMBN126807	DIOWA042-18	OL874709	OL874777	-	The Republic of Guinea	10.5563	-16.3517	33	MH67
Diopatra sp. 15	4	This study	ZMBN126806	DIOWA041-18	OL874710	-	-	The Republic of Guinea	9.7498	-14.7431	32	MH33
Diopatra sp. 16	4	This study	ZMBN126803	DIOWA038-18	OL874713	OL874780	-	West Sahara	22.8581	-16.4401	31	MH16
Diopatra sp. 16	4	This study	ZMBN126804	DIOWA039-18	OL874712	OL874779	-	Mauritania	19.3063	-16.7474	30	MH29
Diopatra sp. 16	4	This study	ZMBN126805	DIOWA040-18	OL874711	OL874778	-	Mauritania	19.3063	-16.7474	30	MH30
Diopatra sp. 16	4	This study	ZMBN91362	MIWAP204-13	OL874715	OL874781	OL874818	Morocco	28.8003	-11.0059	35	onup24/MH54
Diopatra sp. 16	4	This study	ZMBN19360	MIWAP202-13	OL874714	-	-	Mauritania	19.3063	-16.7474	30	onup22
Diopatra sp. 16	4	This study	ZMBN91361	MIWAP203-13	OL874716	-	-	Mauritania	19.3063	-16.7474	30	onup23
Diopatra sp. 16	4	This study	ZMBN145683					Mauritania	19.3063	-16.7474	30
Diopatra sp. 16	4	This study	ZMBN145684					Mauritania	19.3063	-16.7474	30
Diopatra sp. 17	4	This study	ZMBN126808	DIOWA043-18	OL874717	OL874782	OL874819	Mauritania	19.3063	-16.7474	30	MH46
Diopatra tuberculantennata	4	[60]	not vouchered		-	KJ027329 [2]	-	Carrie Bow Cay, Belize	16.6714	-88.199		isolate_28
Diopatra biscayensis	5	[23]	not vouchered		FJ428836 [68]	-	-	France				arfr10
Diopatra biscayensis	5	[23]	not vouchered		JQ769509 [22]	JQ769510 [22]	-	France				ap-2012
Diopatra cuprea	5	[14]	not vouchered		FJ428894 [68]	-	-	Gulf of Mexico				isolate_dc1
Diopatra cuprea	5	[14]	not vouchered		FJ428890 [68]	-	-	Gulf of Mexico				isolate_dc5
Diopatra ornata	5	[61]	not vouchered		-	KJ027324 [2]	-	Washington, USA
Diopatra cf. ornata	5	[61]	USNM1122750		GQ497560 [79]	GQ478130 [79]	-	California, USA
Diopatra sugokai	5	[63]	USNM1205941		-	KJ027326 [2]	-	Sagami Bay, Japan	35.2878	139.5732		nishi1
Diopatra sugokai	5	[63]	USNM1205942		-	KJ027327 [2]	-	Sagami Bay, Japan	35.2878	139.5732		nishi3
Outgroup
Australonuphis teres			AMW.41389	EUNI009-21	OM688238	OM628809	OM628815	NSW, Australia				AU08
Hirstonuphis gygis			ZMBN91327	EUNI005-21	-	KJ027330 [2]	-	NSW Australia				BU06
Hyalinoecia tubicola			ZMBN139225	EUNI015-21	OM688235	OM628807	OM628811	Norway	61.3987	2.1265	295	H43
Leptoecia midatlantica			ZMBN91330	ONLEP020-18	OM688239	KJ027337 [2]	OM628818	Mid-Atlantic Ridge	54.2174	36.0679		BU15
Lumbrineris latreilli			-		KR916859 [80]	AY838833 [78]	AY366512 [81]
Mooreonuphis stigmatis1			ZMBN139226*	EUNI016-21	-	KJ02733 [2]	OM628821	San Juan Island, Washington, USA				M1
Ninoe nigripes			-		HQ024130 [78]	AY838837 [78]	AY838862 [78]
Nothria conchylega			ZMBN145627	EUNI019-22	OM688237	OM628808	OM628814	Jan Mayen, Norway	71.2997	-5.782	616	N14
Onuphis cf. iridiscens			USNM1121744		GQ497526 [79]	GQ478127 [79]	-	California, USA
Onuphis elegans			USNM1121747		GQ497525 [79]	GQ478128 [79]	-	Washington, USA
Onuphis opalina			ZMBN91332	EUNI020-22	-	KJ027344 [2]	OM628816	Newfoundland Great Bank, Canada	44.8036	-48.9923		BU16
Onuphis shirikishinaiensis			ZMBN91333	EUNI021-22	-	KJ027345 [2]	OM628819	Primorsky Krai, Russia	42.8396	132.7507		BU13
Paradiopatra bihanica			ZMBN91318	MIWAP264-13	-	KJ027347 [2]	OM628817	Gulf of Guinea, Nigeria	6.0853	4.0388	112	BU34
Paradiopatra quadricuspis			USNM1121745		GQ497523 [79]	GQ478131 [79]	-	Trondheim, Norway
Paxtonia amoureuxi			ZMBN91316	MIWAP262-13	-	KJ027352 [2]	OM628820	Gulf of Guinea, Nigeria	6.0853	4.0388	112	BU35
Rhampobrachium brevibrachiatum			ZMBN91322	POLNB394-13	-	KJ027353 [2]	OM628812	Møre og Romsdal, Norway	63.015	7.84	120	BU10
*Sequences are from two specimens of the same sample. Only the one used for 28S (OM628821) was vouchered
Additional references [in brackes] to those in main text:
	78	Struck, T.H.; Purschke, G.; Halanych, K.M. Phylogeny of Eunicida (Annelida) and exploring data congruence using a partition addition bootstrap alteration (PABA) approach. Syst. Biol. 2006, 55, 1–20.
	79	Zanol, J.; Halanych, K.M.; Struck, T.H.; Fauchald, K. Phylogeny of the bristle worm family Eunicidae (Eunicida, Annelida) and the phylogenetic utility of noncongruent 16S, COI and 18S in combined analyses. Mol. Phylogenet. Evol. 2010, 55, 660–676.
	80	Lobo, J.; Teixeira, M.A.; Borges, L.M.; Ferreira, M.S.; Hollatz, C.; Gomes, P.T.; Sousa, R.; Ravara, A.; Costa, M.H.; Costa, F.O. Starting a DNA barcode reference library for shallow water polychaetes from the southern European Atlantic coast. Mol. Ecol. Resour. 2016, 16, 298–313. https://doi.org/10.1111/1755-0998.12441.
	81	Jördens, J.; Struck, T.; Purschke, G. Phylogenetic inference regarding Parergodrilidae and Hrabeiella periglandulata (‘Polychaeta’, Annelida) based on 18S rDNA, 28S rDNA and COI sequences. J. Zool Syst. Evol. Res. 2004, 42, 270–280. https://doi.org/10.1111/j.1439-0469.2004.00265.x.

## Sheet: TableS2
Table S2. Primers and PCR settings for COI, 16S rDNA and 28S rDNA.
Marker	Name	Sequence (5’-3’)	PCR Settings
Cytochrome c oxidase subunit I (COI)	PolyLCO (forward) [82]	GAYTATWTTCAACAAATCATAAAGATATTGG	1 cycle: 90°C/3 min; 5 cycles: 94°C/40 s, 45°C/40 s, 72 °C/1 min; 35 cycles: 94°C/40 s, 51°C/40 s, 72°C/1 min; 1 cycle: 72°C/5 min
	PolyHCO (reverse) [82]	TAMACTTCWGGGTGACCAAARAATCA
16S rDNA	16SarL (forward) [83]	CGC CTG TTT ATC AAA AAC AT	1 cycle: 94°C/3 min; 40 cycles: 94 C/30 s, 51°C/30 s (decreasing 0.2°C per cycle), 72°C/70 s; 1 cycle: 72°C/7 min
	16S-OnuR (reverse) [2]	GTC TGA ACT CAG CTC ACG TAG G
28S rDNA	28F5 (forward) [84]	CAAGTACCGTGAGGGAAAGTTG	1 cycle: 94°C/3 min; 7 cycles: 94°C/30 s, 45 C/30 s (decreasing 0.2 C per cycle), 72 C/2 min; 35 cycles: 94°C/30 s, 51°C/30 s, 72°C/2 min; 1 cycle: 72°C/10 min
	Po28R4 (reverse) [81]	GTTCACCATCTTTCGGGTCCCAAC
References not appearing in main text:
81	Jördens, J.; Struck, T.; Purschke, G. Phylogenetic inference regarding Parergodrilidae and Hrabeiella periglandulata (‘Polychaeta’, Annelida) based on 18S rDNA, 28S rDNA and COI sequences. J. Zool Syst. Evol. Res. 2004, 42, 270–280. https://doi.org/10.1111/j.1439-0469.2004.00265.x.
82	Carr, C.M.; Hardy, S.M.; Brown, T.M.; Macdonald, T.A.; Hebert, P.D.N. A tri-oceanic perspective: DNA barcoding reveals geographic structure and cryptic diversity in Canadian polychaetes. PLoS ONE 2011, 6, e22232.
83	Palumbi, S.R.; Martin, A.P.; Romano, S.; McMillan, W.O.; Stice, L.; Grabowski, G. The Simple Fool’s Guide to PCR, Version 2.0; Department of Zoology Special Publication, University of Hawaii: Honolulu, HI, USA, 1991; pp. 1–45.
84	Passamaneck, Y.J.; Schander, C.; Halanych, K.M. Investigation of molluscan phylogeny using large-subunit and small-subunit nuclear rRNA sequences. Mol. Phylogenet. Evol. 2004, 32, 25–38.

## Sheet: TableS3
Table S3. Pairwise distances of the COI barcoding region between species used in the analysis, and average intraspecific distance.
Species	Average intraspecific distance (%)	Distance to nearest neighbor (%)	Nearest neighbor
Diopatra sp. 1	0.2	15.9	Diopatra drewinensis
Diopatra sp. 2	-	4.4	Diopatra drewinensis
Diopatra sp. 3	0.1	13.0	Diopatra sp. 4
Diopatra sp. 4	1.0	13.0	Diopatra sp. 3
Diopatra sp. 5	-	14.0	Diopatra sp. 4
Diopatra sp. 6	-	11.8	Diopatra sp. 7
Diopatra sp. 7	-	11.8	Diopatra sp. 6
Diopatra sp. 8	0.3	15.3	Diopatra micrura
Diopatra sp. 9	1.2	8.2	Diopatra marocensis
Diopatra sp. 10	-	16.5	Diopatra sp. 9
Diopatra sp. 11	-	15.3	Diopatra marocensis
Diopatra sp. 12	-	18.8	Diopatra angolensis
Diopatra sp. 13	1.6	14.3	Diopatra sp. 16
Diopatra sp. 14	-	5.3	Diopatra sp. 15
Diopatra sp. 15	-	5.3	Diopatra sp. 14
Diopatra sp. 16	0.6	9.5	Diopatra sp. 15
Diopatra sp. 17	-	14.0	Diopatra sp. 16
Diopatra aciculata	0.6	4.3	Diopatra neapolitana
Diopatra angolensis	-	11.9	Diopatra cf. dubia
Diopatra biscayensis	1.0	16.0	Diopatra cuprea
Diopatra cuprea	0.0	15.3	Diopatra ornata
Diopatra drewinensis	0.2	4.4	Diopatra sp. 2
Diopatra cf. dubia	1.2	11.9	Diopatra angolensis
Diopatra marocensis	0.1	8.2	Diopatra sp. 9
Diopatra micrura	0.1	15.3	Diopatra sp. 8
Diopatra cf. monroviensis	-	18.4	Diopatra sp. 2
Diopatra neapolitana	0.0	4.3	Diopatra aciculata
Diopatra ornata	-	15.3	Diopatra cuprea
Diopatra complex A	17.5	19.5	Diopatra sp. 16

## Sheet: TableS4
Table S4. Pairwise distances of the COI barcoding region between the specimens of Clade 3
MH55_sp. 12
D8_complex A	0.253
D11_complex A	0.255	0.136
D12_complex A	0.271	0.124	0.082
D16_complex A	0.237	0.143	0.090	0.081
MH53_complex A	0.262	0.121	0.078	0.013	0.075
D13_complex A	0.256	0.104	0.144	0.120	0.126	0.115
MH17_complex A	0.275	0.231	0.229	0.237	0.231	0.231	0.209
MH31_complex A	0.277	0.262	0.228	0.250	0.229	0.237	0.244	0.163
D9_complex A	0.268	0.268	0.256	0.276	0.257	0.262	0.273	0.195	0.161
D15_complex A	0.228	0.228	0.220	0.226	0.223	0.218	0.227	0.219	0.227	0.248
D19_complex A	0.246	0.233	0.221	0.232	0.217	0.229	0.222	0.221	0.232	0.262	0.058

## Sheet: FigureS5
Figure S5. bPTP species delimitation result for COI

## Sheet: FigureS6
Figure S6. bPTP species delimitation result for 16S

## Sheet: FigureS7
Figure S7. bPTP species delimitation result for 16S and COI combined

## Sheet: FigureS8
Figure S7. bPTP species delimitation result for 28S
